# Supplementary material for: Enhanced Electrochemical Water Oxidation Activity by Structural Engineered Prussian Blue Analogue/rGO Heterostructure
Source: Molecules. 2022 Aug 25;27(17):5472. doi: 10.3390/molecules27175472 (PMC9458107; doi:10.3390/molecules27175472)
Supplement: Supplementary file 1 [file molecules-27-05472-s001.zip]

Archive with 1 entries (1 files):
- molecules-1864268-supplementary.pdf
